# Supplementary material for: Comparison of spectral-domain optical coherence tomography for intra-retinal layers thickness measurements between healthy and diabetic eyes among Chinese adults
Source: PLoS One. 2017 May 11;12(5):e0177515. doi: 10.1371/journal.pone.0177515 (PMC5426752; doi:10.1371/journal.pone.0177515)
Supplement: S1 Table — (XLSX) [file pone.0177515.s001.xlsx]

## Sheet: 12组
ID	GROUP	Laterality(right/left)	Gender(M/F)	Age	Duration of diabetes	mean spherical equivalent	Signal quality	visual acuity	VA Log MAR	FBG	HbA1c, %	TR-CSF	TR-S3	TR-I3	TR-T3	TR-N3	TR-S6	TR-I6	TR-T6	TR-N6	TR-AV	TR-AT	TR-Inner 3-mm subfield	TR Outer 6-mm subfield	RNFL-CSF	RNFL-S3	RNFL-I3	RNFL-T3	RNFL-N3	RNFL-S6	RNFL-I6	RNFL-T6	RNFL-N6	RNFLAV	RNFLAT	RNFL-Inner 3-mm subfield	RNFL-Outer 6-mm subfield	GCL-CSF	GCL-S3	GCL-I3	GCL-T3	GCL-N3	GCL-S6	GCL-I6	GCL-T6	GCL-N6	GCLAV	GCLAT	GCLOuter 6-mm subfield
1	CON	right	F	64	-	-0.65	20	1	0	-	-	214	308	302	283	300	310	288	263	318	8.29	293.207	298.25	294.75	8	26	27	18	19	44	45	21	50	0.99	35.0151	22.5	40	10	58	55	49	52	42	37	40	46	1.22	43.1499	41.25
2	CON	right	F	75.1671	-	-0.8	27	1	0	-	-	222	344	321	313	329	318	289	292	315	8.66	306.294	326.75	303.5	8	32	22	18	22	51	34	21	46	0.96	33.9541	23.5	38	9	51	46	43	46	40	34	41	43	1.14	40.3204	39.5
3	CON	right	M	63.7178	-	2.5	25	1	0	-	-	224	316	314	299	309	304	283	287	316	8.43	298.159	309.5	297.5	9	21	21	16	19	33	33	18	39	0.78	27.5877	19.25	30.75	11	49	49	42	44	41	37	39	45	1.16	41.0278	40.5
4	CON	right	M	72.6219	-	-0.5	26	0.8	0.1	-	-	225	329	328	319	316	307	293	287	320	8.61	304.525	323	301.75	8	24	24	19	20	32	26	20	35	0.74	26.1729	21.75	28.25	9	48	54	45	40	35	31	40	41	1.08	38.1983	36.75
5	CON	right	F	85	-	0	24	1	0	-	-	228	320	325	314	329	284	275	276	306	8.25	291.793	322	285.25	6	20	22	16	20	33	32	19	40	0.78	27.5877	19.5	31	7	48	47	42	47	34	30	34	39	1.02	36.0762	34.25
6	CON	left	F	33	-	-0.28	28	1	0	-	-	228	336	326	318	332	307	279	279	316	8.5	300.635	328	295.25	8	22	26	15	20	35	38	19	42	0.84	29.7098	20.75	33.5	10	48	46	48	44	36	31	35	38	1.04	36.7836	35
7	CON	right	F	35	-	-3.8	26	1	0	-	-	230	318	311	305	322	277	278	274	300	8.14	287.902	314	282.25	9	20	20	15	17	31	37	17	37	0.77	27.234	18	30.5	9	55	52	49	53	37	38	41	44	1.18	41.7352	40
8	CON	left	F	61	-	-2	22	1	0	-	-	230	326	323	322	312	298	286	279	312	8.42	297.805	320.75	293.75	8	23	24	16	17	40	40	17	45	0.89	31.4782	20	35.5	8	50	45	50	51	37	36	38	42	1.12	39.6131	38.25
9	CON	right	F	82	-	1	24	0.8	0.1	-	-	230	329	324	313	326	288	278	269	302	8.23	291.085	323	284.25	11	26	28	19	22	38	41	23	50	0.96	33.9541	23.75	38	10	54	52	49	52	34	31	37	40	1.08	38.1983	35.5
10	CON	right	F	61.0658	-	-1.56	22	0.8	0.1	-	-	233	320	317	309	319	290	287	281	303	8.33	294.622	316.25	290.25	6	22	21	17	18	36	22	18	41	0.75	26.5266	19.5	29.25	9	45	46	38	45	34	27	36	39	1	35.3688	34
11	CON	left	M	43.4	-	0	25	0.6	0.2	-	-	233	320	306	298	312	283	276	261	300	8.06	285.073	309	280	6	22	19	16	16	38	37	18	44	0.85	30.0635	18.25	34.25	7	45	40	40	36	35	34	31	39	1	35.3688	34.75
12	CON	right	F	53	-	-3.8	24	1	0	-	-	234	330	327	313	326	295	284	280	316	8.45	298.866	324	293.75	8	22	23	15	19	37	40	19	45	0.88	31.1246	19.75	35.25	9	53	53	46	48	38	36	38	44	1.15	40.6741	39
13	CON	right	M	79	-	0.5	27	0.8	0.1	-	-	235	315	319	312	311	284	275	266	303	8.15	288.256	314.25	282	8	22	23	16	18	34	37	17	41	0.82	29.0024	19.75	32.25	9	48	49	46	43	34	32	33	39	1.04	36.7836	34.5
14	CON	right	F	35	-	0	26	1	0	-	-	237	351	340	339	346	305	278	280	316	8.6	304.172	344	294.75	8	23	25	17	23	38	35	18	49	0.89	31.4782	22	35	8	53	52	49	51	36	30	31	38	1.04	36.7836	33.75
15	CON	left	F	60	-	-4.47	22	1	0	-	-	239	324	320	311	326	295	289	281	311	8.43	298.159	320.25	294	8	20	23	17	19	39	39	19	47	0.89	31.4782	19.75	36	9	52	50	51	43	38	34	40	43	1.13	39.9668	38.75
16	CON	right	F	56	-	-1.92	24	0.9	0.1	-	-	239	324	318	311	325	283	267	263	294	8.06	285.073	319.5	276.75	8	21	22	17	18	35	35	17	38	0.79	27.9414	19.5	31.25	7	50	48	44	50	36	33	34	39	1.06	37.4909	35.5
17	CON	left	F	61	-	-0.5	23	0.9	0.1	-	-	239	324	322	315	325	274	270	271	291	8.07	285.426	321.5	276.5	9	16	22	15	20	31	34	17	39	0.76	26.8803	18.25	30.25	10	28	43	45	38	33	33	30	33	0.93	32.893	32.25
18	CON	right	M	65	-	1	20	1	0	-	-	239	358	352	337	332	311	305	296	339	8.98	317.612	344.75	312.75	9	26	27	17	18	39	53	22	58	1.06	37.4909	22	43	10	54	55	50	47	34	33	41	44	1.14	40.3204	38
19	CON	right	M	55.8356	-	-3	23	1	0	-	-	240	335	337	318	332	309	304	294	334	8.85	313.014	330.5	310.25	7	22	23	17	18	35	41	20	47	0.88	31.1246	20	35.75	10	52	52	45	48	42	39	39	48	1.2	42.4426	42
20	CON	right	F	62.7123	-	-1.72	21	1	0	-	-	241	333	321	318	333	290	270	277	306	8.31	293.915	326.25	285.75	8	20	23	17	18	35	32	17	47	0.82	29.0024	19.5	32.75	7	50	48	41	47	32	28	32	35	0.97	34.3077	31.75
21	CON	left	M	62.5973	-	-0.1	21	1	0	-	-	241	325	331	320	339	275	269	260	301	8.11	286.841	328.75	276.25	11	23	27	22	20	33	30	19	34	0.78	27.5877	23	29	9	50	48	49	45	33	26	28	35	0.95	33.6004	30.5
22	CON	right	F	64.6904	-	0.4	20	1.5	-0.3	-	-	241	323	317	315	318	283	268	272	295	8.12	287.195	318.25	279.5	10	23	24	16	17	36	40	18	44	0.87	30.7709	20	34.5	18	39	39	42	41	27	24	31	28	0.85	30.0635	27.5
23	CON	left	M	51	-	1.1	25	1	0	-	-	241	333	331	316	329	301	289	279	319	8.54	302.05	327.25	297	6	20	24	17	19	43	24	20	46	0.95	33.6004	20	33.25	7	52	48	51	43	37	34	36	42	1.1	38.9057	37.25
24	CON	left	M	69	-	-1.5	26	1	0	-	-	243	344	338	338	340	287	284	293	311	8.56	302.757	340	293.75	7	25	27	23	20	43	43	23	53	1.02	36.0762	23.75	40.5	6	52	49	48	46	31	30	38	38	1.04	36.7836	34.25
25	CON	right	F	32	-	0.27	29	1	0	-	-	243	352	342	337	344	309	295	287	328	8.81	311.599	343.75	304.75	8	25	26	16	20	42	45	18	54	0.99	35.0151	21.75	39.75	8	59	58	54	54	39	36	39	43	1.2	42.4426	39.25
26	CON	right	F	58	-	0	25	0.6	0.2	-	-	244	319	317	301	324	275	272	262	297	8.03	284.012	315.25	276.5	10	22	19	18	19	37	32	19	45	0.83	29.3561	19.5	33.25	9	46	46	35	43	32	33	31	39	0.99	35.0151	33.75
27	CON	right	M	47	-	0.96	24	1	0	-	-	244	334	331	312	330	310	290	283	327	8.66	306.294	326.75	302.5	7	21	21	16	19	33	33	17	38	0.77	27.234	19.25	30.25	9	48	48	40	42	41	38	37	46	1.14	40.3204	40.5
28	CON	left	F	38	-	-0.34	25	1	0	-	-	247	324	320	313	331	286	281	265	314	8.29	293.207	322	286.5	12	25	25	19	22	39	49	19	48	0.97	34.3077	22.75	38.75	15	53	54	51	50	36	32	36	38	1.09	38.552	35.5
29	CON	right	F	81.6685	-	2	24	0.9	0.1	-	-	247	322	317	314	321	283	283	278	306	8.28	292.854	318.5	287.5	10	20	20	17	16	30	37	20	44	0.82	29.0024	18.25	32.75	9	42	43	37	42	28	30	27	35	0.9	31.8319	30
30	CON	right	M	34	-	-0.88	26	1	0	-	-	248	346	326	325	329	304	275	284	315	8.53	301.696	331.5	294.5	7	26	23	15	18	51	42	20	49	0.99	35.0151	20.5	40.5	9	54	49	48	46	34	30	34	39	1.04	36.7836	34.25
31	CON	right	F	38.7945	-	-3	25	1	0	-	-	249	343	333	323	331	326	304	303	335	9.01	318.673	332.5	317	8	24	23	16	19	47	45	20	51	1	35.3688	20.5	40.75	11	54	53	46	49	42	38	44	47	1.23	43.5036	42.75
32	CON	right	F	83	-	-1	24	1	0	-	-	249	347	336	331	338	319	302	299	336	8.97	317.258	338	314	9	20	21	17	17	36	38	18	39	0.82	29.0024	18.75	32.75	9	51	50	48	42	43	41	42	49	1.24	43.8573	43.75
33	CON	left	M	70.3233	-	-1.82	25	0.8	0.1	-	-	250	340	341	321	344	306	289	280	323	8.66	306.294	336.5	299.5	15	23	26	16	20	37	39	19	46	0.89	31.4782	21.25	35.25	14	56	53	54	50	40	35	37	43	1.16	41.0278	38.75
34	CON	left	M	62	-	-0.42	22	1	0	-	-	250	353	335	328	339	320	297	292	334	8.91	315.136	338.75	310.75	10	23	21	17	18	39	34	18	42	0.84	29.7098	19.75	33.25	10	55	49	51	46	41	35	37	43	1.15	40.6741	39
35	CON	left	M	72	-	0	26	0.9	0.1	-	-	250	317	314	306	318	295	281	276	301	8.28	292.854	313.75	288.25	12	19	21	16	18	29	31	17	34	0.72	25.4655	18.5	27.75	12	46	42	43	39	35	30	33	36	0.99	35.0151	33.5
36	CON	left	M	77.2027	-	-5.25	26	1	0	-	-	251	342	334	326	339	306	289	287	328	8.72	308.416	335.25	302.5	10	23	21	17	19	36	34	17	43	0.82	29.0024	20	32.5	11	52	46	49	45	39	36	38	44	1.14	40.3204	39.25
37	CON	left	F	59.3671	-	-1.18	23	0.6	0.2	-	-	251	323	324	313	328	291	277	268	300	8.24	291.439	322	284	11	18	21	16	16	32	36	19	37	0.78	27.5877	17.75	31	11	49	50	49	45	35	33	32	41	1.06	37.4909	35.25
38	CON	left	M	61	-	-0.11	22	1	0	-	-	251	329	324	313	336	290	282	275	309	8.37	296.037	325.5	289	11	18	20	16	17	28	29	19	39	0.73	25.8192	17.75	28.75	11	49	48	49	40	37	36	30	41	1.06	37.4909	36
39	CON	left	F	51	-	3	25	1	0	-	-	251	358	342	327	356	318	290	282	328	8.83	312.307	345.75	304.5	10	23	21	17	19	39	33	18	43	0.84	29.7098	20	33.25	10	57	54	55	45	42	38	36	45	1.19	42.0889	40.25
40	CON	left	M	50	-	-2.6	24	0.8	0.1	-	-	252	343	339	320	336	323	298	289	336	8.9	314.782	334.5	311.5	12	19	22	16	18	37	35	17	40	0.81	28.6487	18.75	32.25	10	48	43	49	40	42	39	39	47	1.18	41.7352	41.75
41	CON	left	M	62	-	-1	21	1	0	-	-	252	319	314	314	317	283	262	272	296	8.08	285.78	316	278.25	10	22	23	17	17	36	36	21	39	0.83	29.3561	19.75	33	12	51	48	50	45	36	32	34	40	1.06	37.4909	35.5
42	CON	left	F	65	-	1	20	0.6	0.2	-	-	252	344	342	333	345	307	297	281	336	8.81	311.599	341	305.25	9	22	25	17	19	40	45	18	49	0.94	33.2467	20.75	38	10	54	48	52	49	37	33	36	44	1.12	39.6131	37.5
43	CON	left	F	66	-	2	22	0.6	0.2	-	-	252	341	332	328	334	312	294	293	325	8.78	310.538	333.75	306	10	22	20	17	19	35	35	18	37	0.79	27.9414	19.5	31.25	9	45	42	44	39	37	34	36	41	1.08	38.1983	37
44	CON	left	M	73.2712	-	-2.75	25	1	0	-	-	253	323	332	321	337	270	261	268	294	8.06	285.073	328.25	273.25	10	25	26	18	20	37	36	19	52	0.91	32.1856	22.25	36	14	56	53	55	52	36	29	36	36	1.08	38.1983	34.25
45	CON	left	M	32	-	-0.57	30	1	0	-	-	253	331	341	324	306	321	296	291	340	8.85	313.014	325.5	312	11	21	25	17	15	41	39	19	41	0.87	30.7709	19.5	35	12	53	38	58	50	45	39	41	53	1.26	44.5647	44.5
46	CON	right	M	60.6603	-	-0.5	22	0.9	0.1	-	-	253	319	323	318	324	282	285	272	303	8.27	292.5	321	285.5	10	21	24	18	20	31	47	20	39	0.86	30.4172	20.75	34.25	12	48	50	46	47	34	32	32	40	1.04	36.7836	34.5
47	CON	left	M	36	-	1.34	26	1	0	-	-	254	332	334	325	328	296	284	275	317	8.48	299.927	329.75	293	10	21	22	15	18	32	33	18	39	0.77	27.234	19	30.5	11	50	46	53	48	38	35	34	44	1.12	39.6131	37.75
48	CON	right	M	38.8603	-	-3.5	25	1.2	-0.1	-	-	255	331	325	322	331	286	271	275	300	8.26	292.146	327.25	283	11	22	23	16	21	33	33	16	41	0.79	27.9414	20.5	30.75	12	51	52	47	50	34	33	39	37	1.09	38.552	35.75
49	CON	left	M	67	-	-3.5	20	1	0	-	-	255	342	332	324	340	314	288	294	322	8.76	309.831	334.5	304.5	10	22	23	17	20	43	42	19	47	0.93	32.893	20.5	37.75	10	54	51	52	46	41	35	43	43	1.19	42.0889	40.5
50	CON	right	F	60	-	-1.03	22	1	0	-	-	256	334	322	314	330	304	295	289	328	8.69	307.355	325	304	8	20	19	16	18	38	34	18	38	0.79	27.9414	18.25	32	10	45	44	40	40	36	38	38	45	1.1	38.9057	39.25
51	CON	right	M	67	-	-0.21	20	0.9	0.1	-	-	256	345	348	334	353	298	291	283	324	8.7	307.709	345	299	12	21	24	16	20	36	39	18	47	0.88	31.1246	20.25	35	12	53	54	51	52	34	35	35	40	1.1	38.9057	36
52	CON	left	F	66	-	-5	20	0.8	0.1	-	-	257	339	343	334	337	337	313	327	344	9.33	329.991	338.25	330.25	15	26	18	23	19	41	29	16	45	0.85	30.0635	21.5	32.75	16	55	56	32	45	41	24	29	46	1.05	37.1372	35
53	CON	right	M	52	-	-2.56	24	1	0	-	-	257	342	330	318	344	292	285	280	320	8.53	301.696	333.5	294.25	10	20	20	16	18	28	32	17	38	0.74	26.1729	18.5	28.75	11	49	48	42	48	36	34	33	41	1.07	37.8446	36
54	CON	left	M	59.1014	-	1.25	25	1	0	-	-	257	345	301	305	343	298	263	268	319	8.32	294.268	323.5	287	10	25	15	19	18	35	18	18	34	0.68	24.0508	19.25	26.25	11	53	51	31	28	34	21	23	41	0.9	31.8319	29.75
55	CON	right	F	64.3068	-	-1.33	20	0.9	0.1	-	-	258	348	347	334	339	320	309	300	334	9.05	320.088	342	315.75	12	26	24	18	19	51	50	22	62	1.13	39.9668	21.75	46.25	15	57	56	49	54	40	36	43	47	1.23	43.5036	41.5
56	CON	right	M	45	-	-1	25	1	0	-	-	258	358	352	346	358	313	300	285	331	8.94	316.197	353.5	307.25	10	23	27	18	19	38	44	20	46	0.93	32.893	21.75	37	9	58	57	52	54	41	37	36	45	1.19	42.0889	39.75
57	CON	right	F	69	-	-5.62	25	1	0	-	-	259	354	349	336	358	313	299	296	330	8.96	316.905	349.25	309.5	12	25	25	17	20	48	49	18	55	1.05	37.1372	21.75	42.5	13	58	57	51	58	40	36	42	43	1.21	42.7963	40.25
58	CON	right	F	52	-	0	24	1.2	-0.1	-	-	259	354	352	344	348	331	311	309	342	9.26	327.515	349.5	323.25	10	21	23	17	18	37	38	19	41	0.85	30.0635	19.75	33.75	11	54	54	51	51	42	37	39	47	1.21	42.7963	41.25
59	CON	right	F	67	-	3	20	0.8	0.1	-	-	259	320	329	312	318	294	300	288	310	8.53	301.696	319.75	298	11	20	24	16	17	33	48	19	44	0.89	31.4782	19.25	36	11	39	48	36	37	33	34	38	37	1.02	36.0762	35.5
60	CON	left	M	56	-	0	26	1	0	-	-	260	361	350	341	358	317	303	302	327	9.04	319.734	352.5	312.25	12	24	25	18	21	33	41	20	43	0.87	30.7709	22	34.25	11	53	53	49	50	40	37	39	43	1.17	41.3815	39.75
61	CON	left	M	62	-	-3.43	22	0.5	0.3	-	-	260	337	332	326	336	318	282	285	317	8.66	306.294	332.75	300.5	12	21	20	15	17	41	37	20	39	0.85	30.0635	18.25	34.25	14	56	52	55	51	45	36	41	47	1.24	43.8573	42.25
62	CON	left	F	48	-	-3.25	25	1	0	-	-	260	316	301	291	310	268	256	254	285	7.76	274.462	304.5	265.75	11	29	23	18	22	38	36	20	53	0.93	32.893	23	36.75	17	49	49	45	36	29	29	28	34	0.93	32.893	30
63	CON	left	M	44	-	-2.6	28	1	0	-	-	260	339	332	322	341	309	285	286	322	8.72	308.416	333.5	300.5	11	19	20	15	19	33	38	17	46	0.83	29.3561	18.25	33.5	12	53	52	53	46	38	35	35	41	1.12	39.6131	37.25
64	CON	left	M	58.3452	-	-2	23	0.8	0.1	-	-	260	349	336	327	344	292	273	278	311	8.45	298.866	339	288.5	9	23	23	18	20	36	35	20	46	0.86	30.4172	21	34.25	10	52	49	48	45	32	30	34	35	1.01	35.7225	32.75
65	CON	right	M	28	-	0.35	30	1	0	-	-	260	342	330	331	338	299	283	288	323	8.64	305.587	335.25	298.25	8	23	23	15	18	36	38	18	43	0.84	29.7098	19.75	33.75	10	52	49	49	49	37	33	36	43	1.11	39.2594	37.25
66	CON	right	M	53.589	-	-0.42	23	1	0	-	-	261	329	324	319	331	286	278	274	304	8.31	293.915	325.75	285.5	13	22	23	16	21	33	30	19	39	0.78	27.5877	20.5	30.25	16	45	48	43	47	33	30	31	37	0.99	35.0151	32.75
67	CON	left	M	41	-	-1.26	25	1	0	-	-	263	340	343	327	343	309	286	282	331	8.74	309.123	338.25	302	11	25	26	17	20	44	42	19	48	0.95	33.6004	22	38.25	14	56	54	59	52	40	37	40	48	1.24	43.8573	41.25
68	CON	left	F	62	-	0.5	22	0.6	0.2	-	-	263	343	371	363	329	303	298	307	318	8.91	315.136	351.5	306.5	23	32	23	18	38	37	24	29	30	0.83	29.3561	27.75	30	13	54	30	35	38	35	29	37	32	0.96	33.9541	33.25
69	CON	left	F	70.211	-	0.9	25	0.6	0.2	-	-	264	349	343	327	354	312	300	301	332	8.97	317.258	343.25	311.25	15	22	23	17	20	32	40	18	49	0.88	31.1246	20.5	34.75	12	56	55	46	52	42	39	43	45	1.23	43.5036	42.25
70	CON	right	F	65.1041	-	2	20	0.8	0.1	-	-	264	325	313	312	322	283	271	267	295	8.12	287.195	318	279	12	20	22	16	17	37	41	17	47	0.88	31.1246	18.75	35.5	14	52	47	45	49	36	32	37	38	1.07	37.8446	35.75
71	CON	left	M	80	-	1	24	1	0	-	-	266	335	330	319	338	307	284	280	317	8.59	303.818	330.5	297	12	21	22	17	18	42	39	19	49	0.92	32.5393	19.5	37.25	16	56	56	54	47	38	33	35	41	1.13	39.9668	36.75
72	CON	left	M	63	-	-2	20	0.6	0.2	-	-	266	371	368	365	366	318	301	310	332	9.21	325.747	367.5	315.25	10	27	28	20	22	41	50	19	48	1	35.3688	24.25	39.5	10	57	54	59	53	38	30	40	42	1.16	41.0278	37.5
73	CON	left	M	63	-	-0.5	21	1	0	-	-	266	332	328	321	336	300	286	281	319	8.56	302.757	329.25	296.5	11	21	24	16	18	34	38	16	41	0.82	29.0024	19.75	32.25	10	49	48	49	47	36	33	35	40	1.07	37.8446	36
74	CON	right	M	43	-	0.42	26	1.2	-0.1	-	-	266	351	347	351	339	319	306	327	307	9.07	320.795	347	314.75	14	22	23	17	18	39	45	18	43	0.91	32.1856	20	36.25	15	56	55	52	54	39	39	43	47	1.24	43.8573	42
75	CON	right	F	62	-	0.5	22	1	0	-	-	266	331	340	330	327	274	277	274	293	8.23	291.085	332	279.5	13	24	26	17	20	35	35	18	40	0.83	29.3561	21.75	32	12	52	52	52	44	32	36	36	38	1.07	37.8446	35.5
76	CON	left	F	58	-	0	24	1	0	-	-	267	349	338	339	339	298	266	287	291	8.41	297.452	341.25	285.5	9	26	24	16	19	41	37	22	43	0.9	31.8319	21.25	35.75	9	53	48	51	46	35	30	35	35	1.04	36.7836	33.75
77	CON	right	F	56.7123	-	0	26	0.8	0.1	-	-	267	344	338	333	346	298	276	279	315	8.51	300.989	340.25	292	11	26	29	20	24	41	40	21	50	0.97	34.3077	24.75	38	12	58	57	52	56	38	32	37	42	1.15	40.6741	37.25
78	CON	right	M	68	-	1.1	20	1	0	-	-	268	319	315	313	319	278	265	268	292	8.04	284.365	316.5	275.75	15	21	25	17	20	34	36	19	41	0.83	29.3561	20.75	32.5	17	53	53	49	49	36	34	36	40	1.1	38.9057	36.5
79	CON	left	F	74.5699	-	-1.72	26	1	0	-	-	269	354	340	329	350	307	285	288	328	8.78	310.538	343.25	302	11	25	26	17	20	42	48	19	51	0.99	35.0151	22	40	12	56	55	56	48	37	32	40	44	1.16	41.0278	38.25
80	CON	right	M	39.2438	-	-3.5	25	1	0	-	-	269	354	346	337	353	306	296	292	319	8.83	312.307	347.5	303.25	12	24	27	17	22	40	44	19	54	0.98	34.6614	22.5	39.25	14	59	56	54	54	39	35	43	40	1.2	42.4426	39.25
81	CON	left	M	57	-	-2.75	23	1	0	-	-	269	367	345	345	354	327	302	308	337	9.18	324.686	352.75	318.5	11	26	25	16	19	44	47	19	59	1.04	36.7836	21.5	42.25	15	56	55	54	52	39	36	43	41	1.19	42.0889	39.75
82	CON	left	F	71	-	-0.43	24	1	0	-	-	269	357	347	337	357	298	289	290	324	8.77	310.184	349.5	300.25	11	25	21	17	18	37	42	20	48	0.92	32.5393	20.25	36.75	10	52	49	49	44	35	33	38	39	1.08	38.1983	36.25
83	CON	right	F	66	-	0.41	20	1	0	-	-	269	334	338	328	342	307	297	297	319	8.79	310.892	335.5	305	10	19	22	18	19	28	33	18	36	0.74	26.1729	19.5	28.75	11	39	40	35	39	32	30	33	34	0.93	32.893	32.25
84	CON	left	F	47	-	1	25	0.8	0.1	-	-	269	339	339	333	336	305	285	296	309	8.66	306.294	336.75	298.75	11	27	30	16	23	47	42	21	57	1.05	37.1372	24	41.75	12	52	49	53	47	37	32	42	37	1.11	39.2594	37
85	CON	right	F	77.6192	-	0.5	24	1	0	-	-	270	329	330	315	336	300	296	285	325	8.66	306.294	327.5	301.5	14	21	23	14	18	39	47	18	49	0.95	33.6004	19	38.25	16	54	54	50	55	38	36	40	44	1.19	42.0889	39.5
86	CON	right	F	46	-	-3.5	25	1	0	-	-	270	351	338	336	343	312	285	297	324	8.81	311.599	342	304.5	11	26	28	18	21	46	45	19	55	1.03	36.4299	23.25	41.25	11	54	51	47	50	38	32	41	41	1.13	39.9668	38
87	CON	right	M	30	-	-2.86	27	1	0	-	-	270	324	316	312	323	305	291	284	308	8.51	300.989	318.75	297	12	23	20	14	20	43	36	18	46	0.89	31.4782	19.25	35.75	16	53	50	49	50	39	38	40	40	1.16	41.0278	39.25
88	CON	left	F	55	-	-0.8	24	0.8	0.1	-	-	270	341	327	332	336	297	288	288	306	8.56	302.757	334	294.75	10	21	19	17	17	39	41	19	46	0.89	31.4782	18.5	36.25	14	48	45	44	45	35	34	39	38	1.07	37.8446	36.5
89	CON	left	M	63.7178	-	-1	20	0.6	0.2	-	-	273	347	348	337	350	310	297	289	324	8.85	313.014	345.5	305	9	23	26	18	22	39	45	20	47	0.95	33.6004	22.25	37.75	12	57	56	57	51	40	37	38	44	1.2	42.4426	39.75
90	CON	right	F	57	-	0.5	24	1	0	-	-	273	331	326	313	335	284	256	263	298	8.1	286.487	326.25	275.25	12	23	23	15	18	38	35	17	45	0.85	30.0635	19.75	33.75	14	52	54	48	51	34	29	34	37	1.04	36.7836	33.5
91	CON	right	M	76	-	0.19	25	1	0	-	-	274	365	360	346	368	313	296	290	340	9.04	319.734	359.75	309.75	13	25	25	16	20	41	40	18	53	0.96	33.9541	21.5	38	13	60	59	54	58	38	35	36	44	1.19	42.0889	38.25
92	CON	right	F	58.4438	-	0	23	1	0	-	-	275	330	324	323	334	286	268	274	299	8.24	291.439	327.75	281.75	14	24	28	18	23	39	42	21	49	0.96	33.9541	23.25	37.75	13	53	47	48	49	32	28	33	36	1.01	35.7225	32.25
93	CON	left	M	63	-	1.1	20	0.8	0.1	-	-	275	348	340	335	352	294	287	277	320	8.62	304.879	343.75	294.5	10	27	27	18	23	39	43	18	54	0.97	34.3077	23.75	38.5	13	60	57	57	54	36	34	38	41	1.16	41.0278	37.25
94	CON	left	F	68	-	-3	22	1	0	-	-	276	335	340	323	345	285	287	268	316	8.46	299.22	335.75	289	13	27	27	17	23	31	35	17	51	0.87	30.7709	23.5	33.5	18	55	54	54	48	34	34	32	40	1.08	38.1983	35
95	CON	right	M	70	-	-1	24	0.5	0.3	-	-	276	308	312	305	312	284	269	274	296	8.11	286.841	309.25	280.75	11	19	21	19	16	29	30	20	32	0.72	25.4655	18.75	27.75	13	37	41	29	34	38	34	32	39	0.99	35.0151	35.75
96	CON	left	M	60.6603	-	0	22	0.5	0.3	-	-	276	325	323	320	323	284	271	279	289	8.19	289.671	322.75	280.75	10	21	23	18	19	31	37	20	37	0.8	28.295	20.25	31.25	11	41	37	40	36	30	28	30	31	0.88	31.1246	29.75
97	CON	right	F	32	-	-1.18	27	1	0	-	-	277	374	362	347	367	329	309	312	340	9.34	330.345	362.5	322.5	14	26	24	16	19	41	49	21	49	0.99	35.0151	21.25	40	16	59	56	51	57	41	35	44	45	1.23	43.5036	41.25
98	CON	right	M	79	-	0	24	1	0	-	-	278	331	312	322	330	286	268	281	288	8.21	290.378	323.75	280.75	13	24	24	16	21	39	35	19	45	0.88	31.1246	21.25	34.5	22	50	48	50	49	32	30	36	33	1.02	36.0762	32.75
99	CON	right	M	54	-	-2.2	23	1	0	-	-	278	336	332	322	336	291	285	283	308	8.49	300.281	331.5	291.75	13	23	21	15	20	30	32	19	35	0.74	26.1729	19.75	29	16	53	51	48	47	35	35	34	40	1.08	38.1983	36
100	CON	right	M	37.3616	-	0	25	1	0	-	-	278	349	341	337	354	307	299	298	327	8.92	315.49	345.25	307.75	12	21	22	15	19	32	36	19	42	0.82	29.0024	19.25	32.25	13	52	50	50	52	36	34	35	40	1.1	38.9057	36.25
101	CON	left	M	69	-	-1.5	24	0.5	0.3	-	-	279	370	374	347	347	369	328	349	364	10.05	355.457	374.5	352.5	14	37	36	24	35	68	53	38	68	1.43	50.5774	33	56.75	12	55	63	56	42	42	35	44	45	1.23	43.5036	41.5
102	CON	right	M	35.2849	-	-0.8	25	0.8	0.1	-	-	279	370	364	351	372	311	296	304	335	9.12	322.564	364.25	311.5	12	23	24	15	19	33	35	17	45	0.82	29.0024	20.25	32.5	13	59	54	51	55	36	34	38	42	1.15	40.6741	37.5
103	CON	left	M	60	-	0.1	23	0.8	0.1	-	-	279	338	331	331	338	291	276	282	297	8.39	296.744	334.5	286.5	11	23	25	16	20	40	40	18	51	0.93	32.893	21	37.25	18	57	56	57	49	37	35	38	38	1.15	40.6741	37
104	CON	left	F	59	-	0.8	23	0.8	0.1	-	-	281	346	327	343	327	305	299	295	323	8.77	310.184	335.75	305.5	12	23	25	18	19	37	40	19	44	0.88	31.1246	21.25	35	11	55	54	50	53	38	37	38	43	1.17	41.3815	39
105	CON	left	M	66	-	-1.4	23	1	0	-	-	283	350	347	337	349	312	291	296	329	8.9	314.782	345.75	307	11	24	26	19	21	39	41	18	45	0.91	32.1856	22.5	35.75	16	55	51	54	48	38	33	39	43	1.15	40.6741	38.25
106	CON	left	M	71.3644	-	-1.82	24	0.5	0.3	-	-	286	328	327	313	334	283	271	272	296	8.22	290.732	325.5	280.5	9	21	20	16	19	28	32	18	40	0.75	26.5266	19	29.5	12	48	49	48	41	34	31	30	37	1	35.3688	33
107	CON	left	M	75	-	-1	24	1	0	-	-	287	355	327	320	358	276	263	257	323	8.29	293.207	340	279.75	18	31	21	20	26	28	19	16	44	0.74	26.1729	24.5	26.75	20	58	56	42	35	25	21	18	39	0.86	30.4172	25.75
108	CON	right	M	47	-	-2.5	24	1	0	-	-	287	354	348	343	355	298	295	286	326	8.82	311.953	350	301.25	11	29	26	18	21	49	46	20	55	1.06	37.4909	23.5	42.5	14	58	55	52	57	32	33	37	41	1.12	39.6131	35.75
109	CON	right	M	75.0548	-	0.5	25	0.7	0.1	-	-	292	334	332	328	348	279	270	266	299	8.24	291.439	335.5	278.5	14	22	22	16	20	34	24	19	39	0.75	26.5266	20	29	16	49	47	48	49	31	20	33	33	0.93	32.893	29.25
110	CON	left	F	37	-	2.9	25	0.8	0.1	-	-	300	371	375	368	373	317	309	316	331	9.32	329.637	371.75	318.25	15	38	42	26	31	52	53	25	60	1.23	43.5036	34.25	47.5	14	57	55	56	54	40	35	46	43	1.23	43.5036	41
111	CON	left	F	62	-	-0.75	24	1	0	-	-	301	376	367	372	359	318	299	328	306	9.18	324.686	368.5	312.75	15	36	41	25	29	51	55	24	60	1.24	43.8573	32.75	48.25	15	63	55	59	57	41	33	40	44	1.22	43.1499	39.5
112	CON	right	M	68	-	-0.43	20	1	0	-	-	301	339	345	336	343	297	281	280	308	8.56	302.757	340.75	291.5	15	21	23	19	20	36	31	20	41	0.82	29.0024	20.75	32	22	53	50	46	54	38	33	35	36	1.1	38.9057	35.5
113	CON	right	M	42	-	0	24	1	0	-	-	302	341	338	341	333	299	292	280	316	8.65	305.94	338.25	296.75	17	21	22	18	15	34	36	17	38	0.8	28.295	19	31.25	24	55	55	54	53	39	38	43	36	1.18	41.7352	39
114	CON	left	M	72	-	0	25	1	0	-	-	306	349	343	340	357	286	267	268	301	8.37	296.037	347.25	280.5	14	33	31	22	26	42	26	20	45	0.89	31.4782	28	33.25	19	58	55	56	55	35	23	34	36	1.05	37.1372	32
115	CON	left	F	70	-	-4.5	24	0.5	0.3	-	-	360	382	357	373	366	320	287	302	329	9.16	323.978	369.5	309.5	18	33	31	19	27	41	32	22	50	0.96	33.9541	27.5	36.25	20	58	54	52	65	36	30	34	37	1.1	38.9057	34.25
116	NO-DR	right	F	69	25	1.75	20	0.5	0.3	7.6	8.5	225	271	267	270	268	269	254	256	255	7.35	259.961	269	258.5	7	15	15	14	16	33	28	16	22	0.63	22.2823	15	24.75	10	25	27	29	19	31	23	31	24	0.74	26.1729	27.25
117	NO-DR	left	M	59.5	10	0.8	26	1	0	9.4	7	242	291	277	279	287	262	245	259	260	7.41	262.083	283.5	256.5	12	19	23	23	20	33	31	14	37	0.73	25.8192	21.25	28.75	8	41	42	31	24	29	20	20	35	0.78	27.5877	26
118	NO-DR	left	F	74	25	-3	25	1	0	7	7.9	215	304	282	269	303	264	255	260	275	7.57	267.742	289.5	263.5	9	17	15	17	16	20	20	18	27	0.56	19.8065	16.25	21.25	8	34	33	24	19	24	23	19	28	0.68	24.0508	23.5
119	NO-DR	right	F	66.3288	17	0.25	22	0.9	0.1	10.9	6.7	235	318	283	281	313	289	258	254	307	7.94	280.828	298.75	277	6	22	16	17	18	32	24	18	37	0.71	25.1119	18.25	27.75	9	44	30	25	39	30	24	22	36	0.82	29.0024	28
120	NO-DR	right	M	74	19	-4.7	24	0.9	0.1	8.32	7.43	241	318	286	295	305	274	252	259	278	7.71	272.694	301	265.75	9	24	17	16	21	36	21	19	34	0.71	25.1119	19.5	27.5	9	44	24	31	36	30	23	28	30	0.8	28.295	27.75
121	NO-DR	right	M	69	10	-0.11	22	0.5	0.3	8.68	7.1	225	300	294	294	292	274	267	260	295	7.84	277.291	295	274	7	18	17	19	16	29	29	18	32	0.68	24.0508	17.5	27	10	41	39	33	33	32	31	28	36	0.91	32.1856	31.75
122	NO-DR	left	F	74	22	-2	20	1	0	11.35	9	238	300	294	290	302	275	244	252	280	7.62	269.51	296.5	262.75	13	19	19	19	20	30	22	17	37	0.69	24.4045	19.25	26.5	12	33	34	33	27	31	22	22	30	0.77	27.234	26.25
123	NO-DR	left	F	62	13	0	24	1	0	7.5	9	251	316	306	306	308	297	280	284	301	8.3	293.561	309	290.5	11	20	18	18	17	38	30	18	37	0.77	27.234	18.25	30.75	11	47	38	42	38	36	32	38	42	1.06	37.4909	37
124	NO-DR	left	M	64	4	0.04	22	1	0	7.3	9.4	256	339	306	306	341	279	249	263	300	8.01	283.304	323	272.75	14	25	18	18	19	27	17	18	32	0.63	22.2823	20	23.5	12	52	35	33	51	28	20	20	36	0.83	29.3561	26
125	NO-DR	left	F	30	3	-5.75	28	1	0	5.5	6.4	255	322	307	301	317	272	254	262	296	7.9	279.414	311.75	271	9	23	25	15	21	33	36	18	46	0.84	29.7098	21	33.25	13	52	49	49	47	33	29	37	38	1.05	37.1372	34.25
126	NO-DR	left	F	62	15	-0.5	25	1	0	5.4	7.6	292	338	310	282	349	310	285	289	313	8.59	303.818	319.75	299.25	13	24	23	14	23	37	39	18	53	0.93	32.893	21	36.75	22	51	53	39	28	36	28	36	34	1	35.3688	33.5
127	NO-DR	left	F	67	20	1.6	24	0.8	0.1	7.8	7.7	245	309	311	303	317	290	276	271	303	8.19	289.671	310	285	9	20	24	17	18	35	39	19	43	0.86	30.4172	19.75	34	10	43	41	46	42	36	32	36	37	1.03	36.4299	35.25
128	NO-DR	left	M	84	30	0.19	24	0.6	0.2	7.2	8.5	256	342	311	331	327	306	285	276	302	8.45	298.866	327.75	292.25	11	21	20	16	17	45	36	22	42	0.89	31.4782	18.5	36.25	10	43	32	36	40	34	28	27	30	0.87	30.7709	29.75
129	NO-DR	left	F	68.4438	10	0	24	1	0	5.2	6.7	254	318	312	304	316	280	262	264	285	7.95	281.182	312.5	272.75	13	21	24	17	19	37	38	19	45	0.87	30.7709	20.25	34.75	15	50	48	48	41	35	30	34	35	1.01	35.7225	33.5
130	NO-DR	left	F	73	17	0.5	24	1	0	7.6	13.6	228	317	314	291	320	273	270	266	292	7.97	281.889	310.5	275.25	10	25	27	20	24	32	49	20	54	0.98	34.6614	24	38.75	13	47	47	45	30	26	27	30	33	0.9	31.8319	29
131	NO-DR	left	F	62	20	0.6	20	0.6	0.2	8	7.43	256	324	316	314	326	284	282	269	315	8.31	293.915	320	287.5	10	21	22	18	19	33	39	20	42	0.84	29.7098	20	33.5	11	50	48	49	43	34	35	33	42	1.07	37.8446	36
132	NO-DR	right	M	55.5753	2	-2.8	20	1.2	-0.1	7.6	8.1	256	336	317	318	329	307	293	280	332	8.66	306.294	325	303	9	24	20	18	19	29	34	18	37	0.76	26.8803	20.25	29.5	11	48	47	45	46	38	36	32	46	1.1	38.9057	38
133	NO-DR	left	F	72	30	1.5	20	1	0	11.24	8	259	329	317	311	326	296	284	281	313	8.44	298.513	320.75	293.5	14	20	18	15	16	38	34	20	37	0.81	28.6487	17.25	32.25	16	50	45	47	44	35	34	35	41	1.07	37.8446	36.25
134	NO-DR	right	M	81	40	0	22	0.5	0.3	8.62	9.1	257	331	317	328	317	282	273	301	274	8.22	290.732	323.25	282.5	12	27	21	20	17	43	37	21	50	0.95	33.6004	21.25	37.75	14	53	46	47	47	34	35	37	37	1.07	37.8446	35.75
135	NO-DR	right	F	74	20	0	26	1	0	7.3	7.8	250	336	318	320	329	295	293	280	311	8.5	300.635	325.75	294.75	10	22	17	16	17	32	30	17	36	0.73	25.8192	18	28.75	9	48	44	45	43	36	37	32	38	1.05	37.1372	35.75
136	NO-DR	left	F	75	15	-0.5	24	0.8	0.1	5.9	7.9	251	319	318	310	320	278	270	274	294	8.1	286.487	316.75	279	11	22	23	19	20	35	17	18	37	0.71	25.1119	21	26.75	13	44	44	44	35	33	27	30	32	0.86	30.4172	28
137	NO-DR	right	M	56.5233	10	0	26	0.8	0.1	8.17	7.2	240	323	319	312	319	286	278	277	296	8.22	290.732	318.25	284.25	10	24	26	18	21	36	41	20	46	0.9	31.8319	22.25	35.75	9	46	46	40	43	33	31	34	35	0.99	35.0151	33.25
138	NO-DR	left	M	63	5	0.5	26	1	0	4.99	6.1	257	313	319	309	319	289	280	282	313	8.35	295.33	315	291	11	19	21	16	17	43	45	20	46	0.94	33.2467	18.25	38.5	9	41	39	46	36	39	37	42	44	1.12	39.6131	40.5
139	NO-DR	right	M	69	12	0.12	23	0.5	0.3	15.8	10	234	317	319	308	321	276	264	267	294	8	282.95	316.25	275.25	7	19	20	17	18	26	29	17	35	0.68	24.0508	18.5	26.75	8	42	46	36	42	31	31	30	37	0.95	33.6004	32.25
140	NO-DR	right	M	69	10	-0.48	22	1	0	6.5	9.2	237	334	319	317	333	298	288	275	316	8.47	299.574	325.75	294.25	10	24	20	16	19	36	36	19	43	0.84	29.7098	19.75	33.5	9	48	47	46	46	37	35	33	40	1.07	37.8446	36.25
141	NO-DR	right	M	70	18	-3.86	27	0.8	0.1	5.33	6.6	247	324	319	310	319	289	287	283	311	8.39	296.744	318	292.5	10	22	19	17	17	33	38	19	39	0.81	28.6487	18.75	32.25	10	46	41	40	41	35	33	37	39	1.03	36.4299	36
142	NO-DR	left	F	53	2	-0.75	24	0.6	0.2	6.7	6.6	224	318	320	309	316	284	274	270	300	8.14	287.902	315.75	282	8	21	25	15	20	32	35	16	43	0.8	28.295	20.25	31.5	8	51	45	50	46	35	34	35	39	1.07	37.8446	35.75
143	NO-DR	right	F	66	10	-0.23	24	1	0	6.8	10.8	242	325	320	317	320	281	262	260	304	8.08	285.78	320.5	276.75	11	23	23	16	18	38	36	18	43	0.85	30.0635	20	33.75	12	52	49	46	48	34	31	31	42	1.04	36.7836	34.5
144	NO-DR	left	F	42	21	0.36	27	1	0	9	7.2	246	318	321	311	317	281	274	279	297	8.18	289.317	316.75	282.75	12	22	29	18	22	38	47	20	50	0.98	34.6614	22.75	38.75	10	46	42	46	41	34	30	41	37	1.04	36.7836	35.5
145	NO-DR	left	M	50	10	0.65	20	1	0	10.52	8.3	257	338	321	325	337	308	302	302	327	8.84	312.66	330.25	309.75	12	23	23	17	21	36	38	20	40	0.86	30.4172	21	33.5	12	55	47	55	48	40	41	46	47	1.25	44.211	43.5
146	NO-DR	left	M	59	16	0.75	29	1	0	5.9	7.8	224	325	321	306	324	291	280	273	307	8.28	292.854	319	287.75	7	23	25	17	20	37	42	18	46	0.9	31.8319	21.25	35.75	9	52	49	50	45	38	35	38	42	1.13	39.9668	38.25
147	NO-DR	left	F	59	21	0.81	25	1	0	8.6	9.2	254	331	321	315	320	302	290	270	326	8.52	301.342	321.75	297	16	25	25	25	26	34	37	17	44	0.87	30.7709	25.25	33	21	48	43	47	34	30	32	27	36	0.95	33.6004	31.25
148	NO-DR	right	F	66.1452	5	-0.3	25	1	0	6	8.2	289	320	321	322	314	275	269	267	280	8.02	283.658	319.25	272.75	14	19	21	17	18	47	33	18	51	0.92	32.5393	18.75	37.25	19	52	53	45	51	43	27	41	44	1.15	40.6741	38.75
149	NO-DR	left	F	68	15	-1.75	22	0.8	0.1	11.47	9.8	244	322	321	308	320	279	283	264	320	8.27	292.5	317.75	286.5	10	20	25	16	19	37	44	20	60	0.98	34.6614	20	40.25	12	50	45	50	43	31	29	29	38	0.98	34.6614	31.75
150	NO-DR	left	F	47	22	-4.5	24	1	0	5.7	7.1	239	324	322	312	325	287	272	264	307	8.19	289.671	320.75	282.5	10	23	24	16	20	35	34	18	41	0.81	28.6487	20.75	32	11	53	48	51	49	36	33	34	41	1.1	38.9057	36
151	NO-DR	right	F	61	12	0.19	24	0.8	0.1	13.9	8.5	234	318	322	310	323	286	271	267	300	8.14	287.902	318.25	281	10	20	25	15	19	36	37	18	41	0.83	29.3561	19.75	33	10	51	50	47	49	36	32	35	40	1.08	38.1983	35.75
152	NO-DR	left	F	63	22	2.5	22	1	0	5.6	7.6	234	320	322	313	323	280	260	272	297	8.07	285.426	319.5	277.25	9	20	26	17	19	28	33	18	38	0.76	26.8803	20.5	29.25	9	44	46	48	41	33	29	32	36	0.97	34.3077	32.5
153	NO-DR	left	M	56	6	0.03	22	0.8	0.1	8.2	8.6	256	318	323	318	323	284	265	280	299	8.2	290.024	320.5	282	12	19	22	15	16	31	37	19	37	0.78	27.5877	18	31	14	47	47	52	44	36	31	37	41	1.08	38.1983	36.25
154	NO-DR	left	F	62	7	0.25	26	1	0	16.5	6.9	227	325	323	319	325	299	282	277	313	8.42	297.805	323	292.75	10	20	25	19	20	40	44	20	50	0.95	33.6004	21	38.5	9	49	47	50	45	39	34	38	42	1.12	39.6131	38.25
155	NO-DR	right	F	62	17	-2.1	21	1	0	8	7.6	247	335	323	313	335	289	290	287	305	8.45	298.866	326.5	292.75	8	20	18	15	19	33	32	18	37	0.75	26.5266	18	30	9	49	45	40	47	34	36	37	39	1.07	37.8446	36.5
156	NO-DR	left	F	68	12	0.9	26	1	0	5.87	8	230	327	323	312	328	294	268	270	305	8.24	291.439	322.5	284.25	9	23	22	17	19	37	33	20	41	0.83	29.3561	20.25	32.75	10	51	51	52	44	39	35	33	43	1.11	39.2594	37.5
157	NO-DR	right	M	45	10	0	28	1.5	-0.3	10.3	7.6	265	331	324	317	336	281	260	274	313	8.24	291.439	327	282	11	19	21	19	19	21	19	16	29	0.59	20.8676	19.5	21.25	11	41	41	31	46	28	23	21	40	0.85	30.0635	28
158	NO-DR	right	F	64	7	0	26	1	0	7	7.9	244	326	324	317	331	288	272	271	308	8.27	292.5	324.5	284.75	10	21	22	17	18	34	32	18	40	0.79	27.9414	19.5	31	10	50	48	45	47	35	30	34	40	1.05	37.1372	34.75
159	NO-DR	right	F	66.3452	18	-0.3	28	1	0	5.9	6	248	332	324	322	335	299	290	283	323	8.59	303.818	328.25	298.75	9	24	23	17	21	39	42	22	46	0.94	33.2467	21.25	37.25	10	50	47	46	46	36	34	37	41	1.09	38.552	37
160	NO-DR	right	F	54	7	0.73	20	1	0	11.9	10.8	260	331	325	321	327	301	283	277	316	8.49	300.281	326	294.25	12	27	25	18	19	46	48	20	47	1	35.3688	22.25	40.25	15	52	53	47	49	41	35	40	46	1.19	42.0889	40.5
161	NO-DR	left	M	82	15	-4.93	26	1	0	6.6	14.5	245	327	325	318	331	274	268	269	287	8.06	285.073	325.25	274.5	14	29	27	18	24	36	38	21	53	0.95	33.6004	24.5	37	14	45	47	49	42	29	28	30	31	0.92	32.5393	29.5
162	NO-DR	left	M	44	15	-1	23	1	0	8	8	243	326	326	317	329	280	271	267	301	8.16	288.609	324.5	279.75	11	24	29	17	21	36	42	20	46	0.91	32.1856	22.75	36	9	51	48	50	48	34	30	32	38	1.03	36.4299	33.5
163	NO-DR	left	F	66.4493	5	-1.06	26	1	0	7.5	7.3	263	336	326	321	327	304	292	288	313	8.61	304.525	327.5	299.25	12	26	29	17	20	45	52	21	52	1.05	37.1372	23	42.5	15	55	49	45	45	40	33	41	41	1.14	40.3204	38.75
164	NO-DR	left	F	72	40	-3.4	25	0.5	0.3	5.86	7.4	247	325	326	311	329	293	275	264	305	8.256	292.005	322.75	284.25	10	19	21	16	17	32	39	18	41	0.81	28.6487	18.25	32.5	12	47	47	49	42	36	30	28	39	1.01	35.7225	33.25
165	NO-DR	right	F	72.6219	12	1	26	0.8	0.1	10.9	10.8	221	316	326	310	321	290	289	270	317	8.35	295.33	318.25	291.5	10	19	24	16	18	28	41	19	42	0.82	29.0024	19.25	32.5	9	45	50	42	46	35	35	32	40	1.05	37.1372	35.5
166	NO-DR	left	F	78.3068	20	0.19	20	0.8	0.1	7.5	8.4	271	329	326	320	340	279	248	261	295	8.02	283.658	328.75	270.75	11	18	21	15	18	31	25	18	39	0.72	25.4655	18	28.25	12	50	50	48	43	34	27	30	41	1.01	35.7225	33
167	NO-DR	left	M	62	5	0	27	1	0	11.47	8.7	219	333	327	315	322	297	289	274	321	8.47	299.574	324.25	295.25	10	22	22	15	18	37	38	19	42	0.85	30.0635	19.25	34	11	52	47	52	45	35	37	33	43	1.1	38.9057	37
168	NO-DR	right	F	65	15	0.5	26	0.8	0.1	9.6	9.4	251	335	327	322	331	306	267	289	310	8.48	299.927	328.75	293	8	20	23	16	18	33	31	17	40	0.77	27.234	19.25	30.25	7	51	45	50	44	38	30	37	38	1.06	37.4909	35.75
169	NO-DR	right	F	47	11	0	25	1.2	-0.1	5.2	6.4	241	336	328	321	338	317	297	294	335	8.86	313.368	330.75	310.75	9	20	21	17	19	32	37	19	43	0.82	29.0024	19.25	32.75	10	51	53	48	50	44	38	43	48	1.25	44.211	43.25
170	NO-DR	right	M	58	6	1.44	27	1	0	9.95	11	264	335	328	323	330	304	290	282	315	8.59	303.818	329	297.75	9	26	23	17	17	47	44	18	46	0.96	33.9541	20.75	38.75	10	52	48	45	46	37	36	38	42	1.12	39.6131	38.25
171	NO-DR	left	F	58	14	0.5	24	1	0	6.66	7.2	266	329	328	318	331	286	271	265	290	8.16	288.609	326.5	278	9	18	25	19	20	32	37	18	40	0.81	28.6487	20.5	31.75	11	49	47	48	39	34	31	32	35	1	35.3688	33
172	NO-DR	right	M	76.4849	8	-3	24	1	0	5.1	5.7	256	336	328	324	333	293	272	277	310	8.38	296.391	330.25	288	13	27	26	18	20	47	41	22	56	1.04	36.7836	22.75	41.5	12	49	48	45	46	33	29	32	36	1	35.3688	32.5
173	NO-DR	left	F	34	7	-1.1	22	1	0	7.61	9.1	266	334	329	323	329	290	284	273	297	8.34	294.976	328.75	286	13	25	25	16	23	46	43	19	54	1.01	35.7225	22.25	40.5	17	55	54	53	50	34	30	34	35	1.06	37.4909	33.25
174	NO-DR	right	M	52	7	0	25	1	0	7	6.2	250	331	329	320	330	283	279	276	299	8.28	292.854	327.5	284.25	13	22	23	17	19	31	34	17	38	0.77	27.234	20.25	30	12	55	53	49	52	37	35	37	42	1.14	40.3204	37.75
175	NO-DR	left	M	57	13	-3.9	22	1	0	7	6.8	266	342	329	319	335	325	283	298	332	8.86	313.368	331.25	309.5	10	23	20	20	17	29	31	23	45	0.81	28.6487	20	32	11	44	42	44	31	26	31	27	39	0.91	32.1856	30.75
176	NO-DR	left	F	75	18	-0.57	28	1	0	8.6	7.5	242	325	329	320	330	279	270	264	291	8.1	286.487	326	276	10	25	26	18	20	37	36	19	52	0.91	32.1856	22.25	36	9	48	48	49	47	30	28	30	34	0.96	33.9541	30.5
177	NO-DR	left	M	51	20	1.34	24	1	0	8.5	8.2	259	335	330	324	333	299	295	287	312	8.61	304.525	330.5	298.25	10	22	24	16	19	36	41	19	47	0.89	31.4782	20.25	35.75	13	52	50	50	48	36	35	38	41	1.12	39.6131	37.5
178	NO-DR	left	F	61	9	0	25	0.5	0.3	11.3	10.5	238	336	330	319	327	306	283	290	307	8.54	302.05	328	296.5	8	30	21	24	19	50	34	25	56	1.03	36.4299	23.5	41.25	8	50	46	50	37	32	28	33	35	0.97	34.3077	32
179	NO-DR	right	M	61.4055	20	0.67	24	0.7	0.1	6.2	6.7	265	334	330	325	337	288	279	279	301	8.37	296.037	331.5	286.75	13	29	29	19	21	43	44	21	47	0.98	34.6614	24.5	38.75	13	48	49	48	50	30	30	35	36	1.02	36.0762	32.75
180	NO-DR	left	F	63.5753	16	3	26	0.7	0.1	7.6	7.9	245	323	330	326	321	295	277	281	302	8.36	295.683	325	288.75	7	20	24	17	19	29	38	19	38	0.79	27.9414	20	31	9	41	42	52	40	32	33	36	38	1.02	36.0762	34.75
181	NO-DR	right	M	52	12	-2	27	0.6	0.2	7.2	8.5	231	332	331	323	340	293	276	279	312	8.41	297.452	331.5	290	7	23	25	17	20	35	29	18	42	0.8	28.295	21.25	31	7	52	51	48	52	36	29	35	52	1.07	37.8446	38
182	NO-DR	left	M	54	7	0.9	25	1.2	-0.1	8.4	9.2	253	323	331	318	323	281	263	264	281	8	282.95	323.75	272.25	11	23	28	16	19	41	43	21	42	0.92	32.5393	21.5	36.75	13	54	52	54	51	34	29	33	37	1.05	37.1372	33.25
183	NO-DR	left	M	63	9	-4.5	20	1	0	6.1	8.4	256	342	331	327	339	305	296	298	321	8.77	310.184	334.75	305	9	27	24	18	19	40	40	20	48	0.92	32.5393	22	37	11	54	49	46	48	37	37	41	41	1.14	40.3204	39
184	NO-DR	left	F	37	8	-5.25	25	1	0	9.7	10.5	226	340	332	321	322	315	301	288	337	8.82	311.953	328.75	310.25	6	25	25	18	19	48	52	21	57	1.09	38.552	21.75	44.5	9	50	42	46	40	38	33	37	43	1.09	38.552	37.75
185	NO-DR	left	F	63.0767	21	0.5	25	1	0	6.2	6.7	270	339	332	324	342	300	287	280	318	8.6	304.172	334.25	296.25	12	27	27	19	22	41	41	21	47	0.95	33.6004	23.75	37.5	14	54	53	55	50	37	34	35	43	1.14	40.3204	37.25
186	NO-DR	right	F	67	10	1.8	29	1	0	12.1	10.2	301	341	332	324	342	297	280	281	311	8.54	302.05	334.75	292.25	13	24	31	17	23	41	44	20	55	1.01	35.7225	23.75	40	23	55	53	51	55	35	32	38	38	1.11	39.2594	35.75
187	NO-DR	right	F	39	8	-0.25	25	1	0	6.27	6.2	245	345	333	339	321	309	308	329	302	8.91	315.136	334.5	312	8	23	20	19	15	36	35	17	38	0.8	28.295	19.25	31.5	10	45	42	43	38	34	37	41	38	1.07	37.8446	37.5
188	NO-DR	left	M	65.4329	20	0.5	26	1	0	8	7.6	276	336	333	323	338	289	283	274	307	8.42	297.805	332.5	288.25	14	20	21	17	19	26	20	18	32	0.65	22.9897	19.25	24	14	51	49	50	44	32	27	31	34	0.98	34.6614	31
189	NO-DR	left	M	32.4219	1	-4.5	27	1	0	6.7	6.7	248	334	334	307	332	307	298	292	328	8.74	309.123	326.75	306.25	10	21	23	16	20	38	44	19	46	0.91	32.1856	20	36.75	14	54	51	55	46	39	37	43	45	1.21	42.7963	41
190	NO-DR	right	F	62	10	2.5	23	0.9	0.1	6.17	7	251	333	334	320	334	300	282	278	314	8.5	300.635	330.25	293.5	13	22	26	16	20	37	37	18	43	0.86	30.4172	21	33.75	14	55	58	51	54	39	34	38	43	1.17	41.3815	38.5
191	NO-DR	right	F	63	8	0.9	23	0.9	0.1	6.35	10.5	247	338	334	317	316	316	303	296	337	8.89	314.429	326.25	313	10	23	24	18	17	41	48	20	45	0.95	33.6004	20.5	38.5	12	55	54	46	43	44	38	44	51	1.25	44.211	44.25
192	NO-DR	left	M	64.2247	3	-0.42	26	1	0	9.7	10.6	269	340	334	328	342	288	268	273	301	8.31	293.915	336	282.5	10	26	26	17	21	39	39	20	47	0.92	32.5393	22.5	36.25	13	53	54	52	49	35	31	34	37	1.06	37.4909	34.25
193	NO-DR	left	M	56.3753	6	0	24	1	0	7.1	7.3	258	339	335	327	352	317	280	290	324	8.74	309.123	338.25	302.75	10	23	26	18	19	38	38	20	45	0.89	31.4782	21.5	35.25	12	57	58	57	52	40	36	40	44	1.21	42.7963	40
194	NO-DR	right	M	78	10	1.11	20	0.5	0.3	6.5	7.6	264	332	335	327	341	283	285	273	309	8.4	297.098	333.75	287.5	11	26	27	19	22	35	41	21	47	0.92	32.5393	23.5	36	12	49	43	44	45	29	32	31	33	0.95	33.6004	31.25
195	NO-DR	left	M	60	16	-0.25	26	0.8	0.1	11.5	11.8	250	350	336	329	340	284	285	279	312	8.47	299.574	338.75	290	11	25	26	18	20	34	40	20	46	0.89	31.4782	22.25	35	12	54	49	51	48	32	32	36	41	1.07	37.8446	35.25
196	NO-DR	right	M	60	12	-0.5	24	1	0	6.9	5.9	275	340	336	326	338	298	286	274	313	8.51	300.989	335	964.75	12	23	23	16	20	34	36	18	39	0.82	29.0024	20.5	31.75	14	48	47	45	45	34	32	30	37	1.01	35.7225	33.25
197	NO-DR	right	F	62	10	0	24	1	0	9	7	285	332	336	338	332	304	278	305	315	8.7	307.709	334.5	300.5	23	24	30	20	44	29	39	35	44	0.98	34.6614	29.5	36.75	16	47	42	34	43	31	31	31	44	1	35.3688	34.25
198	NO-DR	right	F	67.5	12	0	24	1	0	10.77	8.7	262	342	336	330	346	295	276	279	303	8.44	298.513	338.5	288.25	11	21	26	16	22	36	37	19	43	0.86	30.4172	21.25	33.75	11	49	50	45	52	33	30	31	37	1.01	35.7225	32.75
199	NO-DR	right	M	80	25	0.6	25	1	0	6.7	7.6	261	329	336	323	339	272	263	263	296	8.09	286.134	331.75	273.5	11	29	30	17	25	39	42	22	60	1.03	36.4299	25.25	40.75	15	49	49	47	49	27	25	29	29	0.91	32.1856	27.5
200	NO-DR	left	F	57	6	-1.03	21	1	0	7.7	8.7	242	341	337	329	347	296	278	275	307	8.44	298.513	338.5	289	10	26	25	18	22	36	37	18	42	0.86	30.4172	22.75	33.25	8	51	51	52	50	35	32	35	39	1.07	37.8446	35.25
201	NO-DR	left	M	64	14	-1	22	1	0	11.2	8.5	250	344	337	324	350	291	287	280	312	8.53	301.696	338.75	292.5	10	27	25	20	23	34	41	21	48	0.92	32.5393	23.75	36	10	52	54	49	44	34	31	33	38	1.04	36.7836	34
202	NO-DR	left	F	68	20	-0.57	20	1	0	6.4	11.2	257	341	337	323	352	303	281	280	320	8.6	304.172	338.25	296	12	23	25	16	22	43	39	19	58	0.99	35.0151	21.5	39.75	14	52	55	53	49	38	30	39	39	1.11	39.2594	36.5
203	NO-DR	left	M	40	1	0	30	1.2	-0.1	9.2	9.4	260	342	338	325	340	294	289	278	318	8.57	303.111	336.25	294.75	12	25	28	16	22	37	47	17	55	0.98	34.6614	22.75	39	14	55	53	53	52	34	31	36	37	1.08	38.1983	34.5
204	NO-DR	right	F	61	14	0.5	24	0.8	0.1	9.8	6.5	263	335	339	325	328	300	285	282	303	8.49	300.281	331.75	292.5	11	20	25	17	20	38	36	17	40	0.84	29.7098	20.5	32.75	11	52	51	46	44	37	34	39	37	1.09	38.552	36.75
205	NO-DR	right	F	65	5	0.19	20	1.5	-0.3	7.5	8.2	245	336	339	321	337	300	278	271	316	8.46	299.22	333.25	291.25	10	23	26	16	19	44	43	19	50	0.96	33.9541	21	39	11	55	58	50	54	38	35	37	43	1.16	41.0278	38.25
206	NO-DR	left	M	68.9534	8	-1.5	25	1	0	7.4	9	262	350	339	331	351	296	281	283	313	8.57	303.111	342.75	293.25	9	22	22	16	18	35	34	19	43	0.82	29.0024	19.5	32.75	11	52	48	51	47	36	32	34	40	1.07	37.8446	35.5
207	NO-DR	left	F	59	10	0.25	23	0.8	0.1	4.8	7.9	279	340	340	336	350	298	292	292	323	8.75	309.477	341.5	301.25	12	21	23	17	20	34	37	18	45	0.85	30.0635	20.25	33.5	12	51	49	51	44	39	34	38	44	1.14	40.3204	38.75
208	NO-DR	right	M	67.4904	6	1.8	22	0.6	0.2	8	8.1	250	332	341	324	343	292	297	278	319	8.59	303.818	335	296.5	10	22	22	17	19	39	40	19	49	0.91	32.1856	20	36.75	12	49	52	46	49	35	37	36	42	1.12	39.6131	37.5
209	NO-DR	right	F	33	4	-2	26	1	0	15	8.5	254	346	342	329	349	310	290	287	319	8.74	309.123	341.5	301.5	10	21	25	17	22	41	45	18	54	0.99	35.0151	21.25	39.5	10	58	57	52	59	41	36	42	43	1.22	43.1499	40.5
210	NO-DR	left	M	48	16	-3.93	25	0.9	0.1	6.4	8.2	218	349	342	331	348	309	288	292	328	8.81	311.599	342.5	304.25	11	26	26	18	20	40	38	20	50	0.94	33.2467	22.5	37	12	54	50	52	45	36	32	37	41	1.1	38.9057	36.5
211	NO-DR	right	F	57.474	8	1	23	0.8	0.1	9.3	6.9	254	343	342	334	342	309	293	292	327	8.8	311.246	340.25	305.25	11	20	22	16	18	36	41	17	49	0.88	31.1246	19	35.75	10	53	54	49	49	40	35	39	43	1.17	41.3815	39.25
212	NO-DR	left	F	58	9	2	23	0.5	0.3	6	7.2	231	341	342	330	342	310	279	271	321	8.57	303.111	338.75	295.25	9	19	26	15	19	34	39	17	49	0.88	31.1246	19.75	34.75	9	51	51	54	52	39	31	32	41	1.09	38.552	35.75
213	NO-DR	right	M	66.5918	13	0.28	22	0.6	0.2	8.7	7.2	250	338	342	326	341	304	293	290	327	8.75	309.477	336.75	303.5	13	25	28	18	22	44	42	19	55	1	35.3688	23.25	40	10	51	52	46	47	35	33	36	39	1.07	37.8446	35.75
214	NO-DR	left	M	70	16	0.19	22	1	0	5.9	6.1	219	343	342	328	340	297	290	280	311	8.55	302.403	338.25	294.5	6	23	26	18	21	34	37	19	44	0.85	30.0635	22	33.5	6	53	49	51	45	37	35	32	40	1.08	38.1983	36
215	NO-DR	right	M	46	12	-4.6	25	0.9	0.1	13.2	9.7	269	360	343	337	352	305	286	296	331	8.86	313.368	348	304.5	10	28	27	17	20	45	46	22	52	1.03	36.4299	23	41.25	11	58	55	51	54	38	33	40	45	1.18	41.7352	39
216	NO-DR	right	F	59	10	0.65	25	1	0	6.8	7.9	269	349	343	335	350	314	293	295	321	8.86	313.368	344.25	305.75	10	21	22	18	19	38	36	18	39	0.82	29.0024	20	32.75	11	52	53	45	48	40	38	41	44	1.18	41.7352	40.75
217	NO-DR	right	M	60	2	0	24	1.2	-0.1	7.2	7.8	264	344	343	333	334	298	290	290	312	8.64	305.587	338.5	297.5	11	22	21	16	16	35	36	17	38	0.8	28.295	18.75	31.5	11	53	51	43	44	38	37	34	42	1.11	39.2594	37.75
218	NO-DR	left	M	64	8	1	22	1	0	4.6	5.8	273	354	343	337	359	300	286	288	320	8.74	309.123	348.25	298.5	12	25	24	16	23	37	36	19	46	0.88	31.1246	22	34.5	13	55	56	55	51	35	35	36	41	1.13	39.9668	36.75
219	NO-DR	right	F	43.5616	4	-0.75	24	1	0	6	6.5	275	346	344	332	348	316	291	290	332	8.89	314.429	342.5	307.25	14	22	24	17	19	39	42	18	51	0.94	33.2467	20.5	37.5	17	59	61	52	59	43	34	41	47	1.25	44.211	41.25
220	NO-DR	right	F	51	7	-6	30	1	0	10.5	9.4	262	349	344	335	344	300	292	292	315	8.72	308.416	343	299.75	11	27	25	17	22	37	40	20	41	0.88	31.1246	22.75	34.5	9	55	52	48	48	34	34	38	40	1.1	38.9057	36.5
221	NO-DR	right	M	65	10	-2.5	26	0.6	0.2	6.18	5.7	240	340	344	329	344	295	277	283	309	8.49	300.281	339.25	291	9	22	26	18	19	32	37	20	45	0.86	30.4172	21.25	33.5	10	51	51	44	51	37	33	38	39	1.1	38.9057	36.75
222	NO-DR	left	M	66	5	0.27	24	1	0	10.3	9.1	268	354	344	336	351	310	281	298	320	8.79	310.892	346.25	302.25	11	26	26	20	20	42	30	21	48	0.9	31.8319	23	35.25	10	49	45	45	42	35	27	37	37	1.01	35.7225	34
223	NO-DR	left	M	76	30	-1	24	0.5	0.3	12.2	9.7	262	343	346	329	347	301	274	281	311	8.53	301.696	341.25	291.75	14	25	26	18	22	39	35	20	46	0.9	31.8319	22.75	35	12	55	55	56	48	38	33	35	40	1.13	39.9668	36.5
224	NO-DR	left	F	60	12	2	25	0.6	0.2	9.7	10.5	257	355	347	339	355	312	292	286	337	8.9	314.782	349	306.75	10	23	26	17	21	38	40	18	55	0.95	33.6004	21.75	37.75	12	57	53	55	51	40	34	36	43	1.16	41.0278	38.25
225	NO-DR	left	M	62	7	-2.7	29	1	0	8.96	9.1	248	339	347	334	350	288	275	279	308	8.45	298.866	342.5	287.5	12	22	30	20	21	32	37	19	49	0.88	31.1246	23.25	34.25	9	50	52	55	45	33	30	35	36	1.04	36.7836	33.5
226	NO-DR	left	F	62	14	-2.4	20	1	0	5.9	7.9	246	346	348	331	344	301	292	291	321	8.73	308.77	342.25	301.25	7	20	22	15	17	28	30	17	37	0.72	25.4655	18.5	28	7	50	42	50	43	35	35	34	40	1.05	37.1372	36
227	NO-DR	right	M	70	30	-2.48	20	1	0	7.6	10.4	233	341	348	337	347	293	296	289	330	8.74	309.123	343.25	302	12	28	27	22	29	28	41	24	54	0.96	33.9541	26.5	36.75	9	48	49	46	51	29	33	35	39	1.03	36.4299	34
228	NO-DR	right	F	74	15	0.5	25	0.6	0.2	6.8	8.1	264	359	349	339	355	326	301	295	336	9.08	321.149	350.5	314.5	10	22	23	16	20	43	37	16	48	0.9	31.8319	20.25	36	10	54	53	50	51	38	36	38	42	1.15	40.6741	38.5
229	NO-DR	left	M	30	2	0.9	26	1	0	7.62	9.1	260	360	350	342	363	316	293	290	329	8.93	315.843	353.75	307	10	25	26	17	22	42	42	19	50	0.96	33.9541	22.5	38.25	13	57	57	58	52	40	35	38	43	1.19	42.0889	39
230	NO-DR	right	F	52	0.5	-5	22	0.8	0.1	7.5	8.4	288	353	350	336	359	307	297	292	335	8.95	316.551	349.5	307.75	12	22	26	16	20	39	42	21	51	0.96	33.9541	21	38.25	14	55	51	54	45	38	36	37	41	1.12	39.6131	38
231	NO-DR	left	M	58	9	-2.75	22	0.6	0.2	12.3	8.5	289	350	350	341	349	312	304	301	333	9.04	319.734	347.5	312.5	13	22	25	17	19	36	41	19	44	0.88	31.1246	20.75	35	15	60	53	60	52	43	42	43	50	1.3	45.9795	44.5
232	NO-DR	right	M	65	25	0.52	25	1	0	11	6.7	263	356	351	340	344	313	283	288	316	8.75	309.477	347.75	300	12	24	23	17	20	44	36	18	51	0.93	32.893	21	37.25	13	57	55	53	52	36	36	36	39	1.13	39.9668	36.75
233	NO-DR	left	M	62	13	0.12	28	1.2	-0.1	7.7	8.7	263	355	352	341	356	309	295	295	327	8.91	315.136	351	306.5	13	25	24	17	21	44	41	20	51	0.97	34.3077	21.75	39	11	59	54	59	51	39	39	42	45	1.24	43.8573	41.25
234	NO-DR	left	M	70	20	2.75	26	0.8	0.1	7.1	6	291	351	352	340	360	310	297	295	333	8.98	317.612	350.75	308.75	11	23	28	18	20	40	44	22	51	0.98	34.6614	22.25	39.25	12	50	50	52	43	39	36	38	43	1.14	40.3204	39
235	NO-DR	left	M	34	8	-0.88	22	1	0	6.13	5.7	305	331	353	338	346	295	299	296	309	8.74	309.123	342	299.75	25	25	23	23	28	38	40	18	49	0.94	33.2467	24.75	36.25	19	55	56	54	56	40	37	44	44	1.24	43.8573	41.25
236	NO-DR	right	F	61	18	0.5	23	1	0	10.7	8.9	255	351	353	336	348	310	290	290	331	8.86	313.368	347	305.25	14	26	28	18	21	40	41	20	50	0.95	33.6004	23.25	37.75	12	57	58	51	55	41	37	42	47	1.24	43.8573	41.75
237	NO-DR	left	M	35	1	-0.5	27	1	0	6.4	8	277	358	356	347	359	309	301	298	334	9.03	319.38	355	310.5	11	28	31	18	24	38	46	20	54	1	35.3688	25.25	39.5	12	61	58	59	56	41	37	42	45	1.25	44.211	41.25
238	NO-DR	right	M	62	15	-6	24	1	0	6.7	6.7	267	353	356	347	356	291	302	294	327	8.87	313.721	353	303.5	10	30	27	20	22	42	44	22	49	0.99	35.0151	24.75	39.25	14	59	59	57	58	35	35	42	44	1.23	43.5036	39
239	NO-DR	right	F	40	4	0	25	1	0	9.86	9.4	262	358	357	343	363	313	312	303	332	9.11	322.21	355.25	315	11	27	26	22	17	41	47	19	19	1.02	36.0762	23	31.5	10	59	52	58	56	42	39	44	45	1.27	44.9184	42.5
240	NO-DR	left	M	60	20	0.12	20	0.8	0.1	4.1	5.3	278	363	357	345	360	324	294	288	341	9.06	320.441	356.25	311.75	12	24	25	17	20	39	36	18	49	0.9	31.8319	21.5	35.5	13	60	56	58	53	48	40	39	50	1.31	46.3331	44.25
241	NO-DR	right	M	65.7836	10	-2.1	23	1	0	9.2	8	271	352	357	338	354	300	286	288	324	8.76	309.831	350.25	299.5	15	25	31	18	24	42	31	20	55	1.03	36.4299	24.5	37	17	60	60	56	57	38	34	40	43	1.2	42.4426	38.75
242	NO-DR	right	M	65.3397	20	-5.75	23	1	0	8.32	8	305	348	358	344	353	294	289	277	301	8.6	304.172	350.75	290.25	12	32	23	20	23	46	52	23	56	1.1	38.9057	24.5	44.25	19	55	65	53	56	33	31	34	35	1.08	38.1983	33.25
243	NO-DR	right	M	65.9041	9	-0.95	26	1	0	6.3	7.2	281	354	358	343	362	305	299	295	328	8.95	316.551	354.25	306.75	12	23	25	18	19	37	40	19	44	0.88	31.1246	21.25	35	11	55	54	50	53	38	37	38	43	1.17	41.3815	39
244	NO-DR	left	M	65	30	-2.74	24	1	0	7.4	8.2	291	369	360	345	370	340	317	317	357	9.55	337.772	361	332.75	14	28	31	18	23	55	48	23	63	1.17	41.3815	25	47.25	18	62	62	60	55	44	41	49	48	1.35	47.7479	45.5
245	NO-DR	right	M	69	15	-3.55	24	0.6	0.2	11.5	11.4	280	364	361	349	365	304	286	287	322	8.83	312.307	359.75	299.75	14	27	29	20	24	41	42	22	56	1.02	36.0762	25	40.25	17	65	64	56	66	40	35	39	42	1.24	43.8573	39
246	NO-DR	left	M	49	10	0.25	26	1	0	10.3	7	258	366	363	353	369	296	299	290	330	8.92	315.49	362.75	303.75	12	27	29	19	21	38	47	20	51	0.99	35.0151	24	39	10	55	56	56	53	33	31	35	40	1.09	38.552	34.75
247	NO-DR	right	M	66	11	0	25	1	0	6.8	8	289	375	363	379	346	326	295	350	298	9.26	327.515	365.75	317.25	15	23	21	19	21	38	29	18	45	0.83	29.3561	21	32.5	15	59	55	58	43	40	34	47	32	1.16	41.0278	38.25
248	NO-DR	left	M	57.474	30	-2	25	0.5	0.3	7	7	278	368	364	350	371	316	303	293	341	9.14	323.271	363.25	313.25	14	23	25	16	20	40	45	18	54	0.98	34.6614	21	39.25	14	61	59	60	54	38	35	37	43	1.2	42.4426	38.25
249	mild DR	left	F	81	33	0.25	25	0.6	0.2	7.5	7.6	223	297	293	283	299	273	259	246	284	7.65	270.571	293	265.5	9	18	20	17	16	40	35	20	39	0.83	29.3561	17.75	33.5	9	40	38	40	34	32	29	30	36	0.92	32.5393	31.75
250	mild DR	left	F	79	30	2.5	29	0.5	0.3	12	9.7	234	319	300	296	313	281	256	251	294	7.85	277.645	307	270.5	10	21	23	19	17	39	39	19	44	0.88	31.1246	20	35.25	10	47	41	44	39	32	31	29	38	0.97	34.3077	32.5
251	mild DR	left	F	64	18	-0.26	22	0.6	0.2	8.4	8.7	258	306	301	294	310	265	255	260	279	7.72	273.047	302.75	264.75	9	20	16	17	20	29	30	18	34	0.71	25.1119	18.25	27.75	12	45	43	33	37	31	26	26	33	0.87	30.7709	29
252	mild DR	left	M	60	10	-2.48	25	1	0	5.92	8.7	267	334	305	319	324	320	298	296	319	8.76	309.831	320.5	308.25	8	15	18	18	17	33	40	19	38	0.8	28.295	17	32.5	10	44	34	40	37	38	32	36	43	1.04	36.7836	37.25
253	mild DR	right	F	39	7	-3.55	29	1	0	4.94	6.8	231	310	308	295	304	284	267	265	303	8.02	283.658	304.25	279.75	8	21	26	16	19	37	43	17	46	0.89	31.4782	20.5	35.75	10	45	46	43	43	32	30	36	37	1	35.3688	33.75
254	mild DR	left	F	40	5	-0.34	26	1	0	9.3	6.9	254	343	308	331	316	310	292	317	188	8.63	305.233	324.5	276.75	13	25	22	19	16	45	37	18	49	0.93	32.893	20.5	37.25	13	53	41	49	43	37	37	41	38	1.11	39.2594	38.25
255	mild DR	left	M	70	25	-2.4	20	1	0	8.7	9.2	253	330	314	324	321	306	309	304	306	8.72	308.416	322.25	306.25	13	31	25	22	26	45	42	21	50	1.01	35.7225	26	39.5	15	55	53	49	55	37	40	44	43	1.22	43.1499	41
256	mild DR	right	F	54.1014	11	0.25	26	0.5	0.3	6.4	11	216	322	316	310	310	299	289	277	318	8.42	297.805	314.5	295.75	9	23	24	17	18	39	40	18	44	0.89	31.4782	20.5	35.25	10	54	52	49	50	40	38	38	45	1.18	41.7352	40.25
257	mild DR	left	F	64	5	0	25	1	0	9.2	8	247	323	316	317	318	288	277	267	297	8.19	289.671	318.5	282.25	10	24	26	18	21	38	44	20	47	0.94	33.2467	22.25	37.25	10	47	42	45	45	36	31	34	38	1.03	36.4299	34.75
258	mild DR	right	M	66	16	-1.5	24	0.8	0.1	8.06	8.3	266	330	320	324	331	310	288	292	323	8.69	307.355	326.25	303.25	10	16	23	19	17	30	38	19	35	0.77	27.234	18.75	30.5	15	43	47	39	42	37	29	37	40	1.04	36.7836	35.75
259	mild DR	left	M	52	22	2.25	25	0.5	0.3	11.35	10.1	244	330	322	335	321	308	273	294	318	8.57	303.111	327	298.25	10	24	28	21	20	48	38	20	53	1	35.3688	23.25	39.75	12	49	43	44	45	35	29	35	40	1.03	36.4299	34.75
260	mild DR	right	F	65	26	1.5	20	1	0	7.2	7.2	229	329	323	317	322	293	277	278	315	8.37	296.037	322.75	290.75	10	25	24	18	21	46	42	20	50	0.99	35.0151	22	39.5	11	57	53	48	47	37	33	38	41	1.12	39.6131	37.25
261	mild DR	left	M	54	2	-1.79	28	1	0	9.8	11	247	325	324	303	332	309	282	280	317	8.51	300.989	321	297	7	20	25	17	22	32	38	18	42	0.82	29.0024	21	32.5	10	46	46	47	38	42	33	36	43	1.1	38.9057	38.5
262	mild DR	right	F	79	14	1	27	1	0	7.42	8.2	257	330	324	322	337	297	286	289	314	8.55	302.403	328.25	296.5	10	26	22	18	19	49	41	23	57	1.04	36.7836	21.25	42.5	13	49	45	46	45	30	32	39	35	1.02	36.0762	34
263	mild DR	left	M	53	20	0.96	20	0.8	0.1	7.1	7.7	261	338	325	323	346	290	280	271	322	8.46	299.22	333	290.75	11	21	25	20	20	29	33	19	39	0.79	27.9414	21.5	30	10	51	49	47	44	33	30	33	40	1.03	36.4299	34
264	mild DR	right	F	68.7726	9	-0.8	20	0.8	0.1	8.92	8.7	241	333	327	318	328	297	272	272	311	8.35	295.33	326.5	288	7	21	29	17	20	41	39	21	47	0.86	28.9	21.75	37	20	48	45	46	36	36	25	33	38	1	35.3688	33
265	mild DR	right	M	61	17	0	24	0.6	0.2	8.2	8.6	279	331	328	320	333	281	271	272	296	8.22	290.732	328	280	14	29	27	18	22	46	43	34	51	1.03	36.4299	24	43.5	17	51	47	45	48	31	29	32	34	0.98	34.6614	31.5
266	mild DR	right	M	63	20	-0.72	25	0.5	0.3	6.6	8.1	262	334	328	327	330	294	290	276	313	8.5	300.635	329.75	293.25	10	24	22	17	20	38	39	19	42	0.87	30.7709	20.75	34.5	14	53	53	49	46	37	37	37	40	1.13	39.9668	37.75
267	mild DR	left	M	63	10	0.25	22	1.2	-0.1	14.5	13.4	291	343	330	329	341	303	268	274	307	8.44	298.513	335.75	288	13	23	22	17	20	33	29	16	37	0.76	26.8803	20.5	28.75	18	54	51	53	51	39	33	36	40	1.13	39.9668	37
268	mild DR	right	F	47	0.5	-0.5	24	1	0	13.4	8.9	239	338	331	328	331	314	292	287	326	8.74	309.123	332	304.75	9	22	23	17	19	39	35	19	42	0.85	30.0635	20.25	33.75	11	50	48	47	45	40	35	36	46	1.14	40.3204	39.25
269	mild DR	left	M	70	24	-0.34	25	1	0	9.7	10.8	260	336	332	325	338	294	289	283	319	8.58	303.464	332.75	296.25	11	20	25	16	18	32	42	20	45	0.87	30.7709	19.75	34.75	10	47	47	46	44	36	32	36	40	1.06	37.4909	36
270	mild DR	right	F	59.3836	12	0	21	0.5	0.3	6	7.1	261	335	334	324	336	310	287	292	312	8.66	306.294	332.25	300.25	11	19	22	17	18	40	39	18	44	0.88	31.1246	19	35.25	14	56	57	47	52	43	57	44	43	1.23	43.5036	46.75
271	mild DR	right	F	67	11	-0.28	24	0.8	0.1	5.3	10	254	334	335	320	340	298	290	284	322	8.62	304.879	332.25	298.5	11	23	25	19	21	36	41	20	45	0.9	31.8319	22	35.5	11	47	49	42	47	36	35	39	44	1.12	39.6131	38.5
272	mild DR	right	M	76	15	-6	25	1	0	8.97	9.9	248	342	335	329	339	291	282	277	314	8.48	299.927	336.25	291	7	27	27	21	25	37	35	23	42	0.89	31.4782	25	34.25	7	48	48	43	39	33	30	33	37	0.98	34.6614	33.25
273	mild DR	left	F	79	18	0	25	0.8	0.1	7.9	8.1	271	341	335	331	337	291	288	283	310	8.54	302.05	336	293	12	19	23	23	20	33	31	14	37	0.73	25.8192	21.25	28.75	12	32	46	46	37	31	30	23	32	0.87	30.7709	29
274	mild DR	right	F	63	15	0.2	20	0.5	0.3	7	10.2	267	339	337	327	346	298	285	295	318	8.67	306.648	337.25	299	11	22	23	16	19	39	37	20	39	0.85	30.0635	20	33.75	13	47	47	42	46	33	33	37	40	1.06	37.4909	35.75
275	mild DR	right	M	67	25	-1	26	1	0	7.02	8.2	280	340	337	336	349	305	279	288	319	8.68	307.001	340.5	297.75	13	25	26	20	22	40	37	20	50	0.94	33.2467	23.25	36.75	13	51	53	46	52	36	33	38	40	1.11	39.2594	36.75
276	mild DR	right	F	67.4	15	0.42	26	1	0	5.14	6.9	243	344	338	340	338	287	284	311	293	8.56	302.757	340	293.75	7	25	27	20	23	43	43	23	53	1.02	36.0762	23.75	40.5	6	52	48	49	46	31	30	38	38	1.04	36.7836	34.25
277	mild DR	left	M	67	30	0.2	24	1	0	10.5	11.8	277	340	339	332	339	285	291	287	312	8.56	302.757	337.5	293.75	12	25	27	19	22	36	42	20	49	0.93	32.893	23.25	36.75	15	52	48	50	47	31	32	39	33	1.04	36.7836	33.75
278	mild DR	right	M	62.4027	5	1.2	22	0.6	0.2	7.2	7.43	263	359	340	336	346	314	303	289	332	8.94	316.197	345.25	309.5	12	25	21	17	19	37	37	20	43	0.86	30.4172	20.5	34.25	11	57	50	49	49	39	37	34	43	1.14	40.3204	38.25
279	mild DR	right	M	66	16	-0.52	27	1	0	7	9.2	283	344	341	329	335	290	280	263	331	8.52	301.342	337.25	291	12	20	20	16	17	30	30	17	36	0.72	25.4655	18.25	28.25	16	54	53	49	42	34	34	26	47	1.07	37.8446	35.25
280	mild DR	right	M	71.7534	18	1.8	25	0.6	0.2	11.2	8.5	265	339	342	328	344	292	283	280	320	8.56	302.757	338.25	293.75	14	24	26	16	19	33	48	20	44	0.91	32.1856	21.25	36.25	17	53	53	48	50	31	30	35	37	1.04	36.7836	33.25
281	mild DR	left	M	41	13	-0.76	20	1	0	8.65	7.5	278	352	343	337	356	310	292	296	332	8.92	315.49	347	307.5	12	22	22	16	18	36	37	19	41	0.84	29.7098	19.5	33.25	14	55	51	49	52	40	36	38	47	1.19	42.0889	40.25
282	mild DR	left	F	54	22	-3.4	27	0.6	0.2	10.8	7.3	289	343	343	339	346	308	292	293	313	8.77	310.184	342.75	301.5	16	24	23	18	20	45	45	22	48	0.99	35.0151	21.25	40	17	51	48	51	45	36	33	36	36	1.07	37.8446	35.25
283	mild DR	left	M	70	28	1.25	27	0.5	0.3	5.5	7.3	312	342	344	347	350	309	299	297	321	8.91	315.136	345.75	306.5	13	21	20	20	20	34	42	22	38	0.86	30.4172	20.25	34	16	43	35	37	38	35	34	33	37	0.99	35.0151	34.75
284	mild DR	right	F	32.0082	3	0	24	0.8	0.1	11.3	9.1	241	343	346	341	355	299	292	291	315	8.71	308.062	346.25	299.25	6	22	26	19	22	32	38	19	46	0.85	30.0635	22.25	33.75	7	51	55	52	49	36	33	36	38	1.08	38.1983	35.75
285	mild DR	left	M	59	17	-3.5	20	0.8	0.1	8.7	10.7	273	331	347	324	345	287	290	296	320	8.66	306.294	336.75	298.25	12	21	28	18	22	36	49	23	54	1.01	35.7225	22.25	40.5	15	50	54	44	53	33	31	34	39	1.06	37.4909	34.25
286	mild DR	right	M	64	25	-2.7	31	1	0	8.96	9.1	256	349	350	338	351	299	281	287	310	8.62	304.879	347	294.25	10	28	30	20	23	41	44	22	23	1.01	35.7225	25.25	32.5	11	55	55	53	53	36	33	41	37	1.12	39.6131	36.75
287	mild DR	left	M	51	16	-0.11	25	1	0	11	8.5	256	351	355	340	348	305	295	286	338	8.88	314.075	348.5	306	11	23	25	16	20	36	37	20	48	0.89	31.4782	21	35.25	12	58	55	60	53	42	37	39	47	1.24	43.8573	41.25
288	mild DR	right	F	70	5	1.95	29	1	0	7.91	9.2	300	356	356	349	366	307	285	287	334	8.91	315.136	356.75	303.25	13	23	27	16	21	35	37	19	53	0.91	32.1856	21.75	36	18	51	52	52	53	35	29	32	35	1.04	36.7836	32.75
289	mild DR	left	F	62	5	-0.75	26	1	0	8.1	9.6	312	359	358	353	364	308	295	294	325	8.98	317.612	358.5	305.5	16	22	25	17	20	37	43	21	43	0.91	32.1856	21	36	19	52	52	51	49	36	31	35	39	1.08	38.1983	35.25
290	mild DR	left	M	65	21	-0.65	26	0.8	0.1	7.5	8.1	278	365	362	355	368	322	322	307	334	9.3	328.93	362.5	321.25	16	51	49	37	48	39	37	33	42	1.24	43.8573	39	40.25	16	47	48	45	48	32	30	38	31	1	35.3688	32.75
[truncated: 118 more columns]

## Sheet: Sheet1
ID
GROUP
Laterality(right/left)
Gender(M/F)
Age
Duration of diabetes
mean spherical equivalent
Signal quality
visual acuity
VA Log MAR
FBG
HbA1c, %
TR-CSF
TR-S3
TR-I3
TR-T3
TR-N3
TR-S6
TR-I6
TR-T6
TR-N6
TR-AV
TR-AT
TR-Inner 3-mm subfield
TR Outer 6-mm subfield
RNFL-CSF
RNFL-S3
RNFL-I3
RNFL-T3
RNFL-N3
RNFL-S6
RNFL-I6
RNFL-T6
RNFL-N6
RNFLAV
RNFLAT
RNFL-Inner 3-mm subfield
RNFL-Outer 6-mm subfield
GCL-CSF
GCL-S3
GCL-I3
GCL-T3
GCL-N3
GCL-S6
GCL-I6
GCL-T6
GCL-N6
GCLAV
GCLAT
GCLOuter 6-mm subfield
GCLInner 3-mm subfield
IPL-CSF
IPL-S3
IPL-I3
IPL-T3
IPL-N3
IPL-S6
IPL-I6
IPL-T6
IPL-N6
IPLAV
IPLAT
IPLInner 3-mm subfield
IPLOuter 6-mm subfield
GCIPL-CSF
GCIPL-S3
GCIPL-I3
GCIPL-T3
GCIPL-N3
GCIPL-S6
GCIPL-I6
GCIPL-T6
GCIPL-N6
GCIPLAV
GCIPLAT
GCIPLInner 3-mm subfield
GCIPLOuter 6-mm subfield
INL-CSF
INL-S3
INL-I3
INL-T3
INL-N3
INL-S6
INL-I6
INL-T6
INL-N6
INLAV
INLAT
INLInner 3-mm subfield
INLOuter 6-mm subfield
OPL-CSF
OPL-S3
OPL-I3
OPL-T3
OPL-N3
OPL-S6
OPL-I6
OPL-T6
OPL-N6
OPLAV
OPLAT
OPLInner 3-mm subfield
OPLOuter 6-mm subfield
ONL-CSF
ONL-S3
ONL-I3
ONL-T3
ONL-N3
ONL-S6
ONL-I6
ONL-T6
ONL-N6
ONLAV
ONLAT
ONLInner 3-mm subfield
ONLOuter 6-mm subfield
PR-CSF
PR-S3
PR3
PR-T3
PR-N3
PR-S6
PR-I6
PR-T6
PR-N6
PRAV
PRAT
PRInner 3-mm subfield
PROuter 6-mm subfield
RPE-CSF
RPE-S3
RPE-I3
RPE-T3
RPE-N3
RPE-S6
RPE-I6
RPE-T6
RPE-N6
RPEAV
RPEAT
rpeInner 3-mm subfield
rpeOuter 6-mm subfield
ORL-CSF
ORL-S3
ORL-I3
ORL-T3
ORL-N3
ORL-S6
ORL-I6
ORL-T6
ORL-N6
ORLAV
ORLAT
ORL Inner 3-mm subfield
ORL Outer 6-mm subfield
IRL-CSF
IRL-S3-S3
IRL-I3
IRL-T3
IRL-N3
IRL-S6
IRL-I6
IRL-T6
IRL-N6
IRL-AV
IRLAT
IRLInner 3-mm subfield
IRLOuter 6-mm subfield
